# Supplementary material for: A chemical, crystallographic and magnetic characterisation of individual iron-oxide grains in Hawaiian lavas
Source: Sci Data. 2018 Aug 14;5:180162. doi: 10.1038/sdata.2018.162 (PMC6091240; doi:10.1038/sdata.2018.162)
Supplement: Supplementary file 1 [file sdata2018162-isa1.zip]

Archive with 7 entries (7 files):
- i_Investigation.txt
- s_study_de_Groot.txt
- a_optical_de_Groot.txt
- a_MFM_de_Groot.txt
- a_microprobe_de_Groot.txt
- a_SEM_de_Groot.txt
- a_EBSD_de_Groot.txt
