# Supplementary material for: A chemical, crystallographic and magnetic characterisation of individual iron-oxide grains in Hawaiian lavas
Source: Sci Data. 2018 Aug 14;5:180162. doi: 10.1038/sdata.2018.162 (PMC6091240; doi:10.1038/sdata.2018.162)
Supplement: Supplementary file 1 [file sdata2018162-isa1.zip › i_Investigation.txt]

# Investigation File generated for Scientific Data with Investigation File Authoring Tool version 0.1.0 on 16/07/2018 - This metadata file is CC0
ONTOLOGY SOURCE REFERENCE
Term Source Name	GAZ	ENVO	UO	OBI	NPO	CHMO	NCIT
Term Source File	http://data.bioontology.org/ontologies/GAZ	http://data.bioontology.org/ontologies/ENVO	http://data.bioontology.org/ontologies/UO	http://data.bioontology.org/ontologies/OBI	http://data.bioontology.org/ontologies/NPO	http://data.bioontology.org/ontologies/CHMO	http://data.bioontology.org/ontologies/NCIT
Term Source Version	$Revision: 1.512 $		unknown	2014-08-18	2011-12-08 (yyyy-mm-dd)	releases/2014-11-20	17.06d
Term Source Description	Gazetteer	Environment Ontology	Units of Measurement Ontology	Ontology for Biomedical Investigations	NanoParticle Ontology	Chemical Methods Ontology	National Cancer Institute Thesaurus
INVESTIGATION
Investigation Identifier
Investigation Title
Investigation Description
Investigation Submission Date
Investigation Public Release Date
INVESTIGATION PUBLICATIONS
Investigation PubMed ID
Investigation Publication DOI
Investigation Publication Author List
Investigation Publication Title
Investigation Publication Status
Investigation Publication Status Term Accession Number
Investigation Publication Status Term Source REF
INVESTIGATION CONTACTS
Investigation Person Last Name
Investigation Person Mid Initials
Investigation Person First Name
Investigation Person Address
Investigation Person Phone
Investigation Person Fax
Investigation Person Email
Investigation Person Affiliation
Investigation Person Roles
Investigation Person Roles Term Accession Number
Investigation Person Roles Term Source REF
STUDY
Study Identifier	10.1038/sdata.2018.162
Study Title	A chemical, crystallographic and magnetic characterisation of individual iron-oxide grains in Hawaiian lavas
Study Submission Date	15/02/2018
Study Public Release Date	14/08/2018
Study Description	http://www.nature.com/articles/sdata2018162#abstract
Study File Name	s_study_de_Groot.txt
Comment[Subject Keywords]	//;//
Comment[Manuscript Licence]	CC BY-4.0
Comment[Experimental Metadata Licence]	CC0
Comment[Supplementary Information File Name]		Supplementary File 1
Comment[Supplementary Information File Type]	x-zip-compressed	vnd.openxmlformats-officedocument.spreadsheetml.sheet
Comment[Supplementary Information File URL]	http://www.nature.com/articles/sdata2018162#supplementary-information	http://www.nature.com/articles/sdata2018162#supplementary-information
Comment[Data Repository]	PANGAEA
Comment[Data Record Accession]	doi:10.1594/PANGAEA.886180
Comment[Data Record URI]	https://doi.org/10.1594/PANGAEA.886180
STUDY DESIGN DESCRIPTORS
Study Design Type	parallel group design	observation design
Study Design Type Term Accession Number	OBI:0500006	OBI:0300311
Study Design Type Term Source REF	OBI	OBI
STUDY PUBLICATIONS
Study PubMed ID	""
Study Publication DOI	doi:10.1038/ncomms3727
Study Publication Author List	""
Study Publication Title	""
Study Publication Status	published
Study Publication Status Term Accession Number	
Study Publication Status Term Source REF	
STUDY FACTORS
Study Factor Name	site
Study Factor Type	geographic location
Study Factor Type Term Accession Number	GAZ:00000448
Study Factor Type Term Source REF	OBI
STUDY ASSAYS
Study Assay Measurement Type	iron oxide	magnetism	chemical composition	crystalline state	crystalline state
Study Assay Measurement Type Term Accession Number	http://purl.bioontology.org/ontology/npo#NPO_273	http://purl.org/obo/owl/PATO#PATO_0001682	http://purl.bioontology.org/ontology/npo#NPO_1344	http://purl.bioontology.org/ontology/npo#NPO_1512	http://purl.bioontology.org/ontology/npo#NPO_1512
Study Assay Measurement Type Term Source REF	NPO	NPO	NPO	NPO	NPO
Study Assay Technology Type	polarising light microscopy	magnetic force microscopy	ion microprobe spectroscopy	scanning electron microscopy	electron backscatter diffraction
Study Assay Technology Type Term Accession Number	CHMO:0000111	CHMO:0000115	CHMO:0000428	http://purl.bioontology.org/ontology/npo#NPO_1429	CHMO:0000143
Study Assay Technology Type Term Source REF	CHMO	CHMO	CHMO	NPO	CHMO
Study Assay Technology Platform	""	""	""	""	""
Study Assay File Name	a_optical_de_Groot.txt	a_MFM_de_Groot.txt	a_microprobe_de_Groot.txt	a_SEM_de_Groot.txt	a_EBSD_de_Groot.txt
STUDY PROTOCOLS
Study Protocol Name	Sample preparation	Light Microscopy	Magnetic Force Microscopy	Microprobe	Scanning Electron Microscopy	Electron Backscattered Diffraction
Study Protocol Type	material processing	polarising light microscopy	magnetic force microscopy	Electron Microprobe	scanning electron microscopy	electron backscatter diffraction
Study Protocol Type Term Accession Number	OBI:0000094	CHMO:0000111	CHMO:0000115	NCIT:C78817	http://purl.bioontology.org/ontology/npo#NPO_1429	CHMO:0000143
Study Protocol Type Term Source REF	CHMO	CHMO	CHMO	NCIT	NPO	CHMO
Study Protocol Description						
Study Protocol URI	""	""	""	""	""	""
Study Protocol Version						
Study Protocol Parameters Name	""	instrument; manufacturer	instrument; manufacturer	instrument	""	instrument
Study Protocol Parameters Name Term Accession Number	""	""	""	""	""	""
Study Protocol Parameters Name Term Source REF	""	""	""	""	""	""
Study Protocol Components Name	""	""	""	""	""	""
Study Protocol Components Type	""	""	""	""	""	""
Study Protocol Components Type Term Accession Number	""	""	""	""	""	""
Study Protocol Components Type Term Source REF	""	""	""	""	""	""
STUDY CONTACTS
Study Person Last Name	ter Maat	Pennock	de Groot
Study Person First Name	Geertje W.	Gillian M.	Lennart V.
Study Person Mid Initials			
Study Person Email	""	""	l.v.degroot@uu.nl
Study Person Phone			
Study Person Fax			
Study Person Address			
Study Person Affiliation	Paleomagnetic laboratory Fort Hoofddijk, department of Earth Sciences, Utrecht University, Budapestlaan 17, 3584 CD Utrecht, the Netherlands	Structural geology, department of Earth Sciences, Utrecht University, Budapestlaan 4, 3584 CD Utrecht, the Netherlands	Paleomagnetic laboratory Fort Hoofddijk, department of Earth Sciences, Utrecht University, Budapestlaan 17, 3584 CD Utrecht, the Netherlands
Study Person Roles			
Study Person Roles Term Accession Number			
Study Person Roles Term Source REF			
Comment[Study Person ORCID]			
Comment[Funder]			
Comment[FundRef ID]			
Comment[Funder Term Source REF]			
Comment[Grant Identifier]			
