# Supplementary material for: A chemical, crystallographic and magnetic characterisation of individual iron-oxide grains in Hawaiian lavas
Source: Sci Data. 2018 Aug 14;5:180162. doi: 10.1038/sdata.2018.162 (PMC6091240; doi:10.1038/sdata.2018.162)
Supplement: Supplementary file 1 [file sdata2018162-isa1.zip › s_study_de_Groot.txt]

Source Name	Characteristics[geographical location]	Term Source REF	Term Accession Number	Characteristics[environment type]	Term Source REF	Term Accession Number	Characteristics[latitude]	Unit	Term Source REF	Term Accession Number	Characteristics[longitude]	Unit	Term Source REF	Term Accession Number	Characteristics[depth]	Unit	Term Source REF	Term Accession Number	Protocol REF	Sample Name	Factor Value[site]
lava flow from the Big Island of Hawaii	Hawaii	GAZ	GAZ:00003182	lava	ENVO	ENVO:01000231	19.071917	degree	UO	UO:0000185	-155.738567	degree	UO	UO:0000185	20	centimeter	UO	UO:0000015	Sample preparation	HW3	HW-3
lava flow from the Big Island of Hawaii	Hawaii	GAZ	GAZ:00003182	lava	ENVO	ENVO:01000231	19.068383	degree	UO	UO:0000185	-155.7284	degree	UO	UO:0000185	190	centimeter	UO	UO:0000015	Sample preparation	HW5	HW-5
lava flow from the Big Island of Hawaii	Hawaii	GAZ	GAZ:00003182	lava	ENVO	ENVO:01000231	19.0593	degree	UO	UO:0000185	-155.694633	degree	UO	UO:0000185	100	centimeter	UO	UO:0000015	Sample preparation	HW6	HW-6
lava flow from the Big Island of Hawaii	Hawaii	GAZ	GAZ:00003182	lava	ENVO	ENVO:01000231	19.058583	degree	UO	UO:0000185	-155.681233	degree	UO	UO:0000185	35	centimeter	UO	UO:0000015	Sample preparation	HW7	HW-7
lava flow from the Big Island of Hawaii	Hawaii	GAZ	GAZ:00003182	lava	ENVO	ENVO:01000231	19.663867	degree	UO	UO:0000185	-155.11855	degree	UO	UO:0000185					Sample preparation	HW11	HW-11
lava flow from the Big Island of Hawaii	Hawaii	GAZ	GAZ:00003182	lava	ENVO	ENVO:01000231	19.512983	degree	UO	UO:0000185	-154.818783	degree	UO	UO:0000185	100	centimeter	UO	UO:0000015	Sample preparation	HW13C	HW-13C
lava flow from the Big Island of Hawaii	Hawaii	GAZ	GAZ:00003182	lava	ENVO	ENVO:01000231	19.398967	degree	UO	UO:0000185	-154.919117	degree	UO	UO:0000185	15	centimeter	UO	UO:0000015	Sample preparation	HW14A	HW-14A
lava flow from the Big Island of Hawaii	Hawaii	GAZ	GAZ:00003182	lava	ENVO	ENVO:01000231	19.445283	degree	UO	UO:0000185	-154.855233	degree	UO	UO:0000185	15	centimeter	UO	UO:0000015	Sample preparation	HW20	HW-20
lava flow from the Big Island of Hawaii	Hawaii	GAZ	GAZ:00003182	lava	ENVO	ENVO:01000231	19.633267	degree	UO	UO:0000185	-155.508783	degree	UO	UO:0000185	30	centimeter	UO	UO:0000015	Sample preparation	HW22	HW-22
lava flow from the Big Island of Hawaii	Hawaii	GAZ	GAZ:00003182	lava	ENVO	ENVO:01000231	19.22945	degree	UO	UO:0000185	-155.45655	degree	UO	UO:0000185					Sample preparation	HW25	HW-25
lava flow from the Big Island of Hawaii	Hawaii	GAZ	GAZ:00003182	lava	ENVO	ENVO:01000231	19.138717	degree	UO	UO:0000185	-155.551883	degree	UO	UO:0000185					Sample preparation	HW27B	HW-27B
