# Supplementary material for: A chemical, crystallographic and magnetic characterisation of individual iron-oxide grains in Hawaiian lavas
Source: Sci Data. 2018 Aug 14;5:180162. doi: 10.1038/sdata.2018.162 (PMC6091240; doi:10.1038/sdata.2018.162)
Supplement: Supplementary file 1 [file sdata2018162-isa1.zip › a_microprobe_de_Groot.txt]

Sample Name	Protocol REF	Parameter Value[instrument]	Assay Name	Raw Data File	Comment[Data Repository]	Comment[Data Record Accession]	Comment[Data Record URI]	Factor Value[site]
HW3	Microprobe	JEOL-8600 Superprobe microprobe	HW3_grain 1	HW-3_geochem.tab	PANGAEA	doi:10.1594/PANGAEA.886153	https://doi.org/10.1594/PANGAEA.886153	HW-3
HW3	Microprobe	JEOL-8600 Superprobe microprobe	HW3_grain 2	HW-3_geochem.tab	PANGAEA	doi:10.1594/PANGAEA.886153	https://doi.org/10.1594/PANGAEA.886153	HW-3
HW3	Microprobe	JEOL-8600 Superprobe microprobe	HW3_grain 3	HW-3_geochem.tab	PANGAEA	doi:10.1594/PANGAEA.886153	https://doi.org/10.1594/PANGAEA.886153	HW-3
HW3	Microprobe	JEOL-8600 Superprobe microprobe	HW3_grain 4	HW-3_geochem.tab	PANGAEA	doi:10.1594/PANGAEA.886153	https://doi.org/10.1594/PANGAEA.886153	HW-3
HW3	Microprobe	JEOL-8600 Superprobe microprobe	HW3_grain 5	HW-3_geochem.tab	PANGAEA	doi:10.1594/PANGAEA.886153	https://doi.org/10.1594/PANGAEA.886153	HW-3
HW3	Microprobe	JEOL-8600 Superprobe microprobe	HW3_grain 6	HW-3_geochem.tab	PANGAEA	doi:10.1594/PANGAEA.886153	https://doi.org/10.1594/PANGAEA.886153	HW-3
HW3	Microprobe	JEOL-8600 Superprobe microprobe	HW3_grain 7	HW-3_geochem.tab	PANGAEA	doi:10.1594/PANGAEA.886153	https://doi.org/10.1594/PANGAEA.886153	HW-3
HW3	Microprobe	JEOL-8600 Superprobe microprobe	HW3_grain 8	HW-3_geochem.tab	PANGAEA	doi:10.1594/PANGAEA.886153	https://doi.org/10.1594/PANGAEA.886153	HW-3
HW3	Microprobe	JEOL-8600 Superprobe microprobe	HW3_grain 9	HW-3_geochem.tab	PANGAEA	doi:10.1594/PANGAEA.886153	https://doi.org/10.1594/PANGAEA.886153	HW-3
HW3	Microprobe	JEOL-8600 Superprobe microprobe	HW3_grain 10	HW-3_geochem.tab	PANGAEA	doi:10.1594/PANGAEA.886153	https://doi.org/10.1594/PANGAEA.886153	HW-3
HW3	Microprobe	JEOL-8600 Superprobe microprobe	HW3_grain 11	HW-3_geochem.tab	PANGAEA	doi:10.1594/PANGAEA.886153	https://doi.org/10.1594/PANGAEA.886153	HW-3
HW3	Microprobe	JEOL-8600 Superprobe microprobe	HW3_grain 12	HW-3_geochem.tab	PANGAEA	doi:10.1594/PANGAEA.886153	https://doi.org/10.1594/PANGAEA.886153	HW-3
HW3	Microprobe	JEOL-8600 Superprobe microprobe	HW3_grain 13	HW-3_geochem.tab	PANGAEA	doi:10.1594/PANGAEA.886153	https://doi.org/10.1594/PANGAEA.886153	HW-3
HW3	Microprobe	JEOL-8600 Superprobe microprobe	HW3_grain 14	HW-3_geochem.tab	PANGAEA	doi:10.1594/PANGAEA.886153	https://doi.org/10.1594/PANGAEA.886153	HW-3
HW3	Microprobe	JEOL-8600 Superprobe microprobe	HW3_grain 15	HW-3_geochem.tab	PANGAEA	doi:10.1594/PANGAEA.886153	https://doi.org/10.1594/PANGAEA.886153	HW-3
HW3	Microprobe	JEOL-8600 Superprobe microprobe	HW3_grain 16	HW-3_geochem.tab	PANGAEA	doi:10.1594/PANGAEA.886153	https://doi.org/10.1594/PANGAEA.886153	HW-3
HW3	Microprobe	JEOL-8600 Superprobe microprobe	HW3_grain 17	HW-3_geochem.tab	PANGAEA	doi:10.1594/PANGAEA.886153	https://doi.org/10.1594/PANGAEA.886153	HW-3
HW3	Microprobe	JEOL-8600 Superprobe microprobe	HW3_grain 18	HW-3_geochem.tab	PANGAEA	doi:10.1594/PANGAEA.886153	https://doi.org/10.1594/PANGAEA.886153	HW-3
HW3	Microprobe	JEOL-8600 Superprobe microprobe	HW3_grain 19	HW-3_geochem.tab	PANGAEA	doi:10.1594/PANGAEA.886153	https://doi.org/10.1594/PANGAEA.886153	HW-3
HW3	Microprobe	JEOL-8600 Superprobe microprobe	HW3_grain 20	HW-3_geochem.tab	PANGAEA	doi:10.1594/PANGAEA.886153	https://doi.org/10.1594/PANGAEA.886153	HW-3
HW3	Microprobe	JEOL-8600 Superprobe microprobe	HW3_grain 21	HW-3_geochem.tab	PANGAEA	doi:10.1594/PANGAEA.886153	https://doi.org/10.1594/PANGAEA.886153	HW-3
HW3	Microprobe	JEOL-8600 Superprobe microprobe	HW3_grain 22	HW-3_geochem.tab	PANGAEA	doi:10.1594/PANGAEA.886153	https://doi.org/10.1594/PANGAEA.886153	HW-3
HW5	Microprobe	JEOL-8600 Superprobe microprobe	HW5_grain 1	HW-5_geochem.tab	PANGAEA	doi:10.1594/PANGAEA.886160	https://doi.org/10.1594/PANGAEA.886160	HW-5
HW5	Microprobe	JEOL-8600 Superprobe microprobe	HW5_grain 2	HW-5_geochem.tab	PANGAEA	doi:10.1594/PANGAEA.886160	https://doi.org/10.1594/PANGAEA.886160	HW-5
HW5	Microprobe	JEOL-8600 Superprobe microprobe	HW5_grain 3	HW-5_geochem.tab	PANGAEA	doi:10.1594/PANGAEA.886160	https://doi.org/10.1594/PANGAEA.886160	HW-5
HW5	Microprobe	JEOL-8600 Superprobe microprobe	HW5_grain 4	HW-5_geochem.tab	PANGAEA	doi:10.1594/PANGAEA.886160	https://doi.org/10.1594/PANGAEA.886160	HW-5
HW5	Microprobe	JEOL-8600 Superprobe microprobe	HW5_grain 5	HW-5_geochem.tab	PANGAEA	doi:10.1594/PANGAEA.886160	https://doi.org/10.1594/PANGAEA.886160	HW-5
HW5	Microprobe	JEOL-8600 Superprobe microprobe	HW5_grain 6	HW-5_geochem.tab	PANGAEA	doi:10.1594/PANGAEA.886160	https://doi.org/10.1594/PANGAEA.886160	HW-5
HW5	Microprobe	JEOL-8600 Superprobe microprobe	HW5_grain 7	HW-5_geochem.tab	PANGAEA	doi:10.1594/PANGAEA.886160	https://doi.org/10.1594/PANGAEA.886160	HW-5
HW5	Microprobe	JEOL-8600 Superprobe microprobe	HW5_grain 8	HW-5_geochem.tab	PANGAEA	doi:10.1594/PANGAEA.886160	https://doi.org/10.1594/PANGAEA.886160	HW-5
HW5	Microprobe	JEOL-8600 Superprobe microprobe	HW5_grain 9	HW-5_geochem.tab	PANGAEA	doi:10.1594/PANGAEA.886160	https://doi.org/10.1594/PANGAEA.886160	HW-5
HW5	Microprobe	JEOL-8600 Superprobe microprobe	HW5_grain 10	HW-5_geochem.tab	PANGAEA	doi:10.1594/PANGAEA.886160	https://doi.org/10.1594/PANGAEA.886160	HW-5
HW5	Microprobe	JEOL-8600 Superprobe microprobe	HW5_grain 11	HW-5_geochem.tab	PANGAEA	doi:10.1594/PANGAEA.886160	https://doi.org/10.1594/PANGAEA.886160	HW-5
HW5	Microprobe	JEOL-8600 Superprobe microprobe	HW5_grain 12	HW-5_geochem.tab	PANGAEA	doi:10.1594/PANGAEA.886160	https://doi.org/10.1594/PANGAEA.886160	HW-5
HW5	Microprobe	JEOL-8600 Superprobe microprobe	HW5_grain 13	HW-5_geochem.tab	PANGAEA	doi:10.1594/PANGAEA.886160	https://doi.org/10.1594/PANGAEA.886160	HW-5
HW5	Microprobe	JEOL-8600 Superprobe microprobe	HW5_grain 14	HW-5_geochem.tab	PANGAEA	doi:10.1594/PANGAEA.886160	https://doi.org/10.1594/PANGAEA.886160	HW-5
HW5	Microprobe	JEOL-8600 Superprobe microprobe	HW5_grain 15	HW-5_geochem.tab	PANGAEA	doi:10.1594/PANGAEA.886160	https://doi.org/10.1594/PANGAEA.886160	HW-5
HW5	Microprobe	JEOL-8600 Superprobe microprobe	HW5_grain 16	HW-5_geochem.tab	PANGAEA	doi:10.1594/PANGAEA.886160	https://doi.org/10.1594/PANGAEA.886160	HW-5
HW5	Microprobe	JEOL-8600 Superprobe microprobe	HW5_grain 17	HW-5_geochem.tab	PANGAEA	doi:10.1594/PANGAEA.886160	https://doi.org/10.1594/PANGAEA.886160	HW-5
HW5	Microprobe	JEOL-8600 Superprobe microprobe	HW5_grain 18	HW-5_geochem.tab	PANGAEA	doi:10.1594/PANGAEA.886160	https://doi.org/10.1594/PANGAEA.886160	HW-5
HW5	Microprobe	JEOL-8600 Superprobe microprobe	HW5_grain 19	HW-5_geochem.tab	PANGAEA	doi:10.1594/PANGAEA.886160	https://doi.org/10.1594/PANGAEA.886160	HW-5
HW5	Microprobe	JEOL-8600 Superprobe microprobe	HW5_grain 20	HW-5_geochem.tab	PANGAEA	doi:10.1594/PANGAEA.886160	https://doi.org/10.1594/PANGAEA.886160	HW-5
HW6	Microprobe	JEOL-8600 Superprobe microprobe	HW6_grain 1	HW-6_geochem.tab	PANGAEA	doi:10.1594/PANGAEA.886161	https://doi.org/10.1594/PANGAEA.886161	HW-6
HW6	Microprobe	JEOL-8600 Superprobe microprobe	HW6_grain 2	HW-6_geochem.tab	PANGAEA	doi:10.1594/PANGAEA.886161	https://doi.org/10.1594/PANGAEA.886161	HW-6
HW6	Microprobe	JEOL-8600 Superprobe microprobe	HW6_grain 3	HW-6_geochem.tab	PANGAEA	doi:10.1594/PANGAEA.886161	https://doi.org/10.1594/PANGAEA.886161	HW-6
HW6	Microprobe	JEOL-8600 Superprobe microprobe	HW6_grain 4	HW-6_geochem.tab	PANGAEA	doi:10.1594/PANGAEA.886161	https://doi.org/10.1594/PANGAEA.886161	HW-6
HW6	Microprobe	JEOL-8600 Superprobe microprobe	HW6_grain 5	HW-6_geochem.tab	PANGAEA	doi:10.1594/PANGAEA.886161	https://doi.org/10.1594/PANGAEA.886161	HW-6
HW6	Microprobe	JEOL-8600 Superprobe microprobe	HW6_grain 6	HW-6_geochem.tab	PANGAEA	doi:10.1594/PANGAEA.886161	https://doi.org/10.1594/PANGAEA.886161	HW-6
HW6	Microprobe	JEOL-8600 Superprobe microprobe	HW6_grain 7	HW-6_geochem.tab	PANGAEA	doi:10.1594/PANGAEA.886161	https://doi.org/10.1594/PANGAEA.886161	HW-6
HW6	Microprobe	JEOL-8600 Superprobe microprobe	HW6_grain 8	HW-6_geochem.tab	PANGAEA	doi:10.1594/PANGAEA.886161	https://doi.org/10.1594/PANGAEA.886161	HW-6
HW6	Microprobe	JEOL-8600 Superprobe microprobe	HW6_grain 9	HW-6_geochem.tab	PANGAEA	doi:10.1594/PANGAEA.886161	https://doi.org/10.1594/PANGAEA.886161	HW-6
HW6	Microprobe	JEOL-8600 Superprobe microprobe	HW6_grain 10	HW-6_geochem.tab	PANGAEA	doi:10.1594/PANGAEA.886161	https://doi.org/10.1594/PANGAEA.886161	HW-6
HW6	Microprobe	JEOL-8600 Superprobe microprobe	HW6_grain 11	HW-6_geochem.tab	PANGAEA	doi:10.1594/PANGAEA.886161	https://doi.org/10.1594/PANGAEA.886161	HW-6
HW6	Microprobe	JEOL-8600 Superprobe microprobe	HW6_grain 12	HW-6_geochem.tab	PANGAEA	doi:10.1594/PANGAEA.886161	https://doi.org/10.1594/PANGAEA.886161	HW-6
HW6	Microprobe	JEOL-8600 Superprobe microprobe	HW6_grain 13	HW-6_geochem.tab	PANGAEA	doi:10.1594/PANGAEA.886161	https://doi.org/10.1594/PANGAEA.886161	HW-6
HW6	Microprobe	JEOL-8600 Superprobe microprobe	HW6_grain 14	HW-6_geochem.tab	PANGAEA	doi:10.1594/PANGAEA.886161	https://doi.org/10.1594/PANGAEA.886161	HW-6
HW6	Microprobe	JEOL-8600 Superprobe microprobe	HW6_grain 15	HW-6_geochem.tab	PANGAEA	doi:10.1594/PANGAEA.886161	https://doi.org/10.1594/PANGAEA.886161	HW-6
HW6	Microprobe	JEOL-8600 Superprobe microprobe	HW6_grain 16	HW-6_geochem.tab	PANGAEA	doi:10.1594/PANGAEA.886161	https://doi.org/10.1594/PANGAEA.886161	HW-6
HW6	Microprobe	JEOL-8600 Superprobe microprobe	HW6_grain 17	HW-6_geochem.tab	PANGAEA	doi:10.1594/PANGAEA.886161	https://doi.org/10.1594/PANGAEA.886161	HW-6
HW6	Microprobe	JEOL-8600 Superprobe microprobe	HW6_grain 18	HW-6_geochem.tab	PANGAEA	doi:10.1594/PANGAEA.886161	https://doi.org/10.1594/PANGAEA.886161	HW-6
HW6	Microprobe	JEOL-8600 Superprobe microprobe	HW6_grain 19	HW-6_geochem.tab	PANGAEA	doi:10.1594/PANGAEA.886161	https://doi.org/10.1594/PANGAEA.886161	HW-6
HW6	Microprobe	JEOL-8600 Superprobe microprobe	HW6_grain 20	HW-6_geochem.tab	PANGAEA	doi:10.1594/PANGAEA.886161	https://doi.org/10.1594/PANGAEA.886161	HW-6
HW7	Microprobe	JEOL-8600 Superprobe microprobe	HW7_grain 1	HW-7_geochem.tab	PANGAEA	doi:10.1594/PANGAEA.886162	https://doi.org/10.1594/PANGAEA.886162	HW-7
HW7	Microprobe	JEOL-8600 Superprobe microprobe	HW7_grain 2	HW-7_geochem.tab	PANGAEA	doi:10.1594/PANGAEA.886162	https://doi.org/10.1594/PANGAEA.886162	HW-7
HW7	Microprobe	JEOL-8600 Superprobe microprobe	HW7_grain 3	HW-7_geochem.tab	PANGAEA	doi:10.1594/PANGAEA.886162	https://doi.org/10.1594/PANGAEA.886162	HW-7
HW7	Microprobe	JEOL-8600 Superprobe microprobe	HW7_grain 4	HW-7_geochem.tab	PANGAEA	doi:10.1594/PANGAEA.886162	https://doi.org/10.1594/PANGAEA.886162	HW-7
HW7	Microprobe	JEOL-8600 Superprobe microprobe	HW7_grain 5	HW-7_geochem.tab	PANGAEA	doi:10.1594/PANGAEA.886162	https://doi.org/10.1594/PANGAEA.886162	HW-7
HW7	Microprobe	JEOL-8600 Superprobe microprobe	HW7_grain 6	HW-7_geochem.tab	PANGAEA	doi:10.1594/PANGAEA.886162	https://doi.org/10.1594/PANGAEA.886162	HW-7
HW7	Microprobe	JEOL-8600 Superprobe microprobe	HW7_grain 7	HW-7_geochem.tab	PANGAEA	doi:10.1594/PANGAEA.886162	https://doi.org/10.1594/PANGAEA.886162	HW-7
HW7	Microprobe	JEOL-8600 Superprobe microprobe	HW7_grain 8	HW-7_geochem.tab	PANGAEA	doi:10.1594/PANGAEA.886162	https://doi.org/10.1594/PANGAEA.886162	HW-7
HW7	Microprobe	JEOL-8600 Superprobe microprobe	HW7_grain 9	HW-7_geochem.tab	PANGAEA	doi:10.1594/PANGAEA.886162	https://doi.org/10.1594/PANGAEA.886162	HW-7
HW7	Microprobe	JEOL-8600 Superprobe microprobe	HW7_grain 10	HW-7_geochem.tab	PANGAEA	doi:10.1594/PANGAEA.886162	https://doi.org/10.1594/PANGAEA.886162	HW-7
HW7	Microprobe	JEOL-8600 Superprobe microprobe	HW7_grain 11	HW-7_geochem.tab	PANGAEA	doi:10.1594/PANGAEA.886162	https://doi.org/10.1594/PANGAEA.886162	HW-7
HW7	Microprobe	JEOL-8600 Superprobe microprobe	HW7_grain 12	HW-7_geochem.tab	PANGAEA	doi:10.1594/PANGAEA.886162	https://doi.org/10.1594/PANGAEA.886162	HW-7
HW7	Microprobe	JEOL-8600 Superprobe microprobe	HW7_grain 13	HW-7_geochem.tab	PANGAEA	doi:10.1594/PANGAEA.886162	https://doi.org/10.1594/PANGAEA.886162	HW-7
HW7	Microprobe	JEOL-8600 Superprobe microprobe	HW7_grain 14	HW-7_geochem.tab	PANGAEA	doi:10.1594/PANGAEA.886162	https://doi.org/10.1594/PANGAEA.886162	HW-7
HW7	Microprobe	JEOL-8600 Superprobe microprobe	HW7_grain 15	HW-7_geochem.tab	PANGAEA	doi:10.1594/PANGAEA.886162	https://doi.org/10.1594/PANGAEA.886162	HW-7
HW7	Microprobe	JEOL-8600 Superprobe microprobe	HW7_grain 16	HW-7_geochem.tab	PANGAEA	doi:10.1594/PANGAEA.886162	https://doi.org/10.1594/PANGAEA.886162	HW-7
HW7	Microprobe	JEOL-8600 Superprobe microprobe	HW7_grain 17	HW-7_geochem.tab	PANGAEA	doi:10.1594/PANGAEA.886162	https://doi.org/10.1594/PANGAEA.886162	HW-7
HW7	Microprobe	JEOL-8600 Superprobe microprobe	HW7_grain 18	HW-7_geochem.tab	PANGAEA	doi:10.1594/PANGAEA.886162	https://doi.org/10.1594/PANGAEA.886162	HW-7
HW7	Microprobe	JEOL-8600 Superprobe microprobe	HW7_grain 19	HW-7_geochem.tab	PANGAEA	doi:10.1594/PANGAEA.886162	https://doi.org/10.1594/PANGAEA.886162	HW-7
HW7	Microprobe	JEOL-8600 Superprobe microprobe	HW7_grain 20	HW-7_geochem.tab	PANGAEA	doi:10.1594/PANGAEA.886162	https://doi.org/10.1594/PANGAEA.886162	HW-7
HW11	Microprobe	JEOL-8600 Superprobe microprobe	HW11_grain 1	HW-11_geochem.tab	PANGAEA	doi:10.1594/PANGAEA.886154	https://doi.org/10.1594/PANGAEA.886154	HW-11
HW11	Microprobe	JEOL-8600 Superprobe microprobe	HW11_grain 2	HW-11_geochem.tab	PANGAEA	doi:10.1594/PANGAEA.886154	https://doi.org/10.1594/PANGAEA.886154	HW-11
HW11	Microprobe	JEOL-8600 Superprobe microprobe	HW11_grain 3	HW-11_geochem.tab	PANGAEA	doi:10.1594/PANGAEA.886154	https://doi.org/10.1594/PANGAEA.886154	HW-11
HW11	Microprobe	JEOL-8600 Superprobe microprobe	HW11_grain 4	HW-11_geochem.tab	PANGAEA	doi:10.1594/PANGAEA.886154	https://doi.org/10.1594/PANGAEA.886154	HW-11
HW11	Microprobe	JEOL-8600 Superprobe microprobe	HW11_grain 5	HW-11_geochem.tab	PANGAEA	doi:10.1594/PANGAEA.886154	https://doi.org/10.1594/PANGAEA.886154	HW-11
HW11	Microprobe	JEOL-8600 Superprobe microprobe	HW11_grain 6	HW-11_geochem.tab	PANGAEA	doi:10.1594/PANGAEA.886154	https://doi.org/10.1594/PANGAEA.886154	HW-11
HW11	Microprobe	JEOL-8600 Superprobe microprobe	HW11_grain 7	HW-11_geochem.tab	PANGAEA	doi:10.1594/PANGAEA.886154	https://doi.org/10.1594/PANGAEA.886154	HW-11
HW11	Microprobe	JEOL-8600 Superprobe microprobe	HW11_grain 8	HW-11_geochem.tab	PANGAEA	doi:10.1594/PANGAEA.886154	https://doi.org/10.1594/PANGAEA.886154	HW-11
HW11	Microprobe	JEOL-8600 Superprobe microprobe	HW11_grain 9	HW-11_geochem.tab	PANGAEA	doi:10.1594/PANGAEA.886154	https://doi.org/10.1594/PANGAEA.886154	HW-11
HW11	Microprobe	JEOL-8600 Superprobe microprobe	HW11_grain 10	HW-11_geochem.tab	PANGAEA	doi:10.1594/PANGAEA.886154	https://doi.org/10.1594/PANGAEA.886154	HW-11
HW11	Microprobe	JEOL-8600 Superprobe microprobe	HW11_grain 11	HW-11_geochem.tab	PANGAEA	doi:10.1594/PANGAEA.886154	https://doi.org/10.1594/PANGAEA.886154	HW-11
HW11	Microprobe	JEOL-8600 Superprobe microprobe	HW11_grain 12	HW-11_geochem.tab	PANGAEA	doi:10.1594/PANGAEA.886154	https://doi.org/10.1594/PANGAEA.886154	HW-11
HW11	Microprobe	JEOL-8600 Superprobe microprobe	HW11_grain 13	HW-11_geochem.tab	PANGAEA	doi:10.1594/PANGAEA.886154	https://doi.org/10.1594/PANGAEA.886154	HW-11
HW11	Microprobe	JEOL-8600 Superprobe microprobe	HW11_grain 14	HW-11_geochem.tab	PANGAEA	doi:10.1594/PANGAEA.886154	https://doi.org/10.1594/PANGAEA.886154	HW-11
HW11	Microprobe	JEOL-8600 Superprobe microprobe	HW11_grain 15	HW-11_geochem.tab	PANGAEA	doi:10.1594/PANGAEA.886154	https://doi.org/10.1594/PANGAEA.886154	HW-11
HW11	Microprobe	JEOL-8600 Superprobe microprobe	HW11_grain 16	HW-11_geochem.tab	PANGAEA	doi:10.1594/PANGAEA.886154	https://doi.org/10.1594/PANGAEA.886154	HW-11
HW11	Microprobe	JEOL-8600 Superprobe microprobe	HW11_grain 17	HW-11_geochem.tab	PANGAEA	doi:10.1594/PANGAEA.886154	https://doi.org/10.1594/PANGAEA.886154	HW-11
HW11	Microprobe	JEOL-8600 Superprobe microprobe	HW11_grain 18	HW-11_geochem.tab	PANGAEA	doi:10.1594/PANGAEA.886154	https://doi.org/10.1594/PANGAEA.886154	HW-11
HW11	Microprobe	JEOL-8600 Superprobe microprobe	HW11_grain 19	HW-11_geochem.tab	PANGAEA	doi:10.1594/PANGAEA.886154	https://doi.org/10.1594/PANGAEA.886154	HW-11
HW11	Microprobe	JEOL-8600 Superprobe microprobe	HW11_grain 20	HW-11_geochem.tab	PANGAEA	doi:10.1594/PANGAEA.886154	https://doi.org/10.1594/PANGAEA.886154	HW-11
HW13C	Microprobe	JEOL-8600 Superprobe microprobe	HW13C_grain 1	HW-13C_geochem.tab	PANGAEA	doi:10.1594/PANGAEA.886155	https://doi.org/10.1594/PANGAEA.886155	HW-13C
HW13C	Microprobe	JEOL-8600 Superprobe microprobe	HW13C_grain 2	HW-13C_geochem.tab	PANGAEA	doi:10.1594/PANGAEA.886155	https://doi.org/10.1594/PANGAEA.886155	HW-13C
HW13C	Microprobe	JEOL-8600 Superprobe microprobe	HW13C_grain 3	HW-13C_geochem.tab	PANGAEA	doi:10.1594/PANGAEA.886155	https://doi.org/10.1594/PANGAEA.886155	HW-13C
HW13C	Microprobe	JEOL-8600 Superprobe microprobe	HW13C_grain 4	HW-13C_geochem.tab	PANGAEA	doi:10.1594/PANGAEA.886155	https://doi.org/10.1594/PANGAEA.886155	HW-13C
HW13C	Microprobe	JEOL-8600 Superprobe microprobe	HW13C_grain 5	HW-13C_geochem.tab	PANGAEA	doi:10.1594/PANGAEA.886155	https://doi.org/10.1594/PANGAEA.886155	HW-13C
HW13C	Microprobe	JEOL-8600 Superprobe microprobe	HW13C_grain 6	HW-13C_geochem.tab	PANGAEA	doi:10.1594/PANGAEA.886155	https://doi.org/10.1594/PANGAEA.886155	HW-13C
HW13C	Microprobe	JEOL-8600 Superprobe microprobe	HW13C_grain 7	HW-13C_geochem.tab	PANGAEA	doi:10.1594/PANGAEA.886155	https://doi.org/10.1594/PANGAEA.886155	HW-13C
HW13C	Microprobe	JEOL-8600 Superprobe microprobe	HW13C_grain 8	HW-13C_geochem.tab	PANGAEA	doi:10.1594/PANGAEA.886155	https://doi.org/10.1594/PANGAEA.886155	HW-13C
HW13C	Microprobe	JEOL-8600 Superprobe microprobe	HW13C_grain 9	HW-13C_geochem.tab	PANGAEA	doi:10.1594/PANGAEA.886155	https://doi.org/10.1594/PANGAEA.886155	HW-13C
HW13C	Microprobe	JEOL-8600 Superprobe microprobe	HW13C_grain 10	HW-13C_geochem.tab	PANGAEA	doi:10.1594/PANGAEA.886155	https://doi.org/10.1594/PANGAEA.886155	HW-13C
HW13C	Microprobe	JEOL-8600 Superprobe microprobe	HW13C_grain 11	HW-13C_geochem.tab	PANGAEA	doi:10.1594/PANGAEA.886155	https://doi.org/10.1594/PANGAEA.886155	HW-13C
HW13C	Microprobe	JEOL-8600 Superprobe microprobe	HW13C_grain 12	HW-13C_geochem.tab	PANGAEA	doi:10.1594/PANGAEA.886155	https://doi.org/10.1594/PANGAEA.886155	HW-13C
HW13C	Microprobe	JEOL-8600 Superprobe microprobe	HW13C_grain 13	HW-13C_geochem.tab	PANGAEA	doi:10.1594/PANGAEA.886155	https://doi.org/10.1594/PANGAEA.886155	HW-13C
HW13C	Microprobe	JEOL-8600 Superprobe microprobe	HW13C_grain 14	HW-13C_geochem.tab	PANGAEA	doi:10.1594/PANGAEA.886155	https://doi.org/10.1594/PANGAEA.886155	HW-13C
HW13C	Microprobe	JEOL-8600 Superprobe microprobe	HW13C_grain 15	HW-13C_geochem.tab	PANGAEA	doi:10.1594/PANGAEA.886155	https://doi.org/10.1594/PANGAEA.886155	HW-13C
HW13C	Microprobe	JEOL-8600 Superprobe microprobe	HW13C_grain 16	HW-13C_geochem.tab	PANGAEA	doi:10.1594/PANGAEA.886155	https://doi.org/10.1594/PANGAEA.886155	HW-13C
HW13C	Microprobe	JEOL-8600 Superprobe microprobe	HW13C_grain 17	HW-13C_geochem.tab	PANGAEA	doi:10.1594/PANGAEA.886155	https://doi.org/10.1594/PANGAEA.886155	HW-13C
HW13C	Microprobe	JEOL-8600 Superprobe microprobe	HW13C_grain 18	HW-13C_geochem.tab	PANGAEA	doi:10.1594/PANGAEA.886155	https://doi.org/10.1594/PANGAEA.886155	HW-13C
HW13C	Microprobe	JEOL-8600 Superprobe microprobe	HW13C_grain 19	HW-13C_geochem.tab	PANGAEA	doi:10.1594/PANGAEA.886155	https://doi.org/10.1594/PANGAEA.886155	HW-13C
HW13C	Microprobe	JEOL-8600 Superprobe microprobe	HW13C_grain 20	HW-13C_geochem.tab	PANGAEA	doi:10.1594/PANGAEA.886155	https://doi.org/10.1594/PANGAEA.886155	HW-13C
HW14A	Microprobe	JEOL-8600 Superprobe microprobe	HW14A_grain 1	HW-14A_geochem.tab	PANGAEA	doi:10.1594/PANGAEA.886156	https://doi.org/10.1594/PANGAEA.886156	HW-14A
HW14A	Microprobe	JEOL-8600 Superprobe microprobe	HW14A_grain 2	HW-14A_geochem.tab	PANGAEA	doi:10.1594/PANGAEA.886156	https://doi.org/10.1594/PANGAEA.886156	HW-14A
HW14A	Microprobe	JEOL-8600 Superprobe microprobe	HW14A_grain 3	HW-14A_geochem.tab	PANGAEA	doi:10.1594/PANGAEA.886156	https://doi.org/10.1594/PANGAEA.886156	HW-14A
HW14A	Microprobe	JEOL-8600 Superprobe microprobe	HW14A_grain 4	HW-14A_geochem.tab	PANGAEA	doi:10.1594/PANGAEA.886156	https://doi.org/10.1594/PANGAEA.886156	HW-14A
HW14A	Microprobe	JEOL-8600 Superprobe microprobe	HW14A_grain 5	HW-14A_geochem.tab	PANGAEA	doi:10.1594/PANGAEA.886156	https://doi.org/10.1594/PANGAEA.886156	HW-14A
HW14A	Microprobe	JEOL-8600 Superprobe microprobe	HW14A_grain 6	HW-14A_geochem.tab	PANGAEA	doi:10.1594/PANGAEA.886156	https://doi.org/10.1594/PANGAEA.886156	HW-14A
HW14A	Microprobe	JEOL-8600 Superprobe microprobe	HW14A_grain 7	HW-14A_geochem.tab	PANGAEA	doi:10.1594/PANGAEA.886156	https://doi.org/10.1594/PANGAEA.886156	HW-14A
HW14A	Microprobe	JEOL-8600 Superprobe microprobe	HW14A_grain 8	HW-14A_geochem.tab	PANGAEA	doi:10.1594/PANGAEA.886156	https://doi.org/10.1594/PANGAEA.886156	HW-14A
HW14A	Microprobe	JEOL-8600 Superprobe microprobe	HW14A_grain 9	HW-14A_geochem.tab	PANGAEA	doi:10.1594/PANGAEA.886156	https://doi.org/10.1594/PANGAEA.886156	HW-14A
HW14A	Microprobe	JEOL-8600 Superprobe microprobe	HW14A_grain 10	HW-14A_geochem.tab	PANGAEA	doi:10.1594/PANGAEA.886156	https://doi.org/10.1594/PANGAEA.886156	HW-14A
HW14A	Microprobe	JEOL-8600 Superprobe microprobe	HW14A_grain 11	HW-14A_geochem.tab	PANGAEA	doi:10.1594/PANGAEA.886156	https://doi.org/10.1594/PANGAEA.886156	HW-14A
HW14A	Microprobe	JEOL-8600 Superprobe microprobe	HW14A_grain 12	HW-14A_geochem.tab	PANGAEA	doi:10.1594/PANGAEA.886156	https://doi.org/10.1594/PANGAEA.886156	HW-14A
HW14A	Microprobe	JEOL-8600 Superprobe microprobe	HW14A_grain 13	HW-14A_geochem.tab	PANGAEA	doi:10.1594/PANGAEA.886156	https://doi.org/10.1594/PANGAEA.886156	HW-14A
HW14A	Microprobe	JEOL-8600 Superprobe microprobe	HW14A_grain 14	HW-14A_geochem.tab	PANGAEA	doi:10.1594/PANGAEA.886156	https://doi.org/10.1594/PANGAEA.886156	HW-14A
HW14A	Microprobe	JEOL-8600 Superprobe microprobe	HW14A_grain 15	HW-14A_geochem.tab	PANGAEA	doi:10.1594/PANGAEA.886156	https://doi.org/10.1594/PANGAEA.886156	HW-14A
HW14A	Microprobe	JEOL-8600 Superprobe microprobe	HW14A_grain 16	HW-14A_geochem.tab	PANGAEA	doi:10.1594/PANGAEA.886156	https://doi.org/10.1594/PANGAEA.886156	HW-14A
HW14A	Microprobe	JEOL-8600 Superprobe microprobe	HW14A_grain 17	HW-14A_geochem.tab	PANGAEA	doi:10.1594/PANGAEA.886156	https://doi.org/10.1594/PANGAEA.886156	HW-14A
HW14A	Microprobe	JEOL-8600 Superprobe microprobe	HW14A_grain 18	HW-14A_geochem.tab	PANGAEA	doi:10.1594/PANGAEA.886156	https://doi.org/10.1594/PANGAEA.886156	HW-14A
HW14A	Microprobe	JEOL-8600 Superprobe microprobe	HW14A_grain 19	HW-14A_geochem.tab	PANGAEA	doi:10.1594/PANGAEA.886156	https://doi.org/10.1594/PANGAEA.886156	HW-14A
HW14A	Microprobe	JEOL-8600 Superprobe microprobe	HW14A_grain 20	HW-14A_geochem.tab	PANGAEA	doi:10.1594/PANGAEA.886156	https://doi.org/10.1594/PANGAEA.886156	HW-14A
HW14A	Microprobe	JEOL-8600 Superprobe microprobe	HW14A_grain 21	HW-14A_geochem.tab	PANGAEA	doi:10.1594/PANGAEA.886156	https://doi.org/10.1594/PANGAEA.886156	HW-14A
HW14A	Microprobe	JEOL-8600 Superprobe microprobe	HW14A_grain 22	HW-14A_geochem.tab	PANGAEA	doi:10.1594/PANGAEA.886156	https://doi.org/10.1594/PANGAEA.886156	HW-14A
HW20	Microprobe	JEOL-8600 Superprobe microprobe	HW20_grain 1	HW-20_geochem.tab	PANGAEA	doi:10.1594/PANGAEA.886157	https://doi.org/10.1594/PANGAEA.886157	HW-20
HW20	Microprobe	JEOL-8600 Superprobe microprobe	HW20_grain 2	HW-20_geochem.tab	PANGAEA	doi:10.1594/PANGAEA.886157	https://doi.org/10.1594/PANGAEA.886157	HW-20
HW20	Microprobe	JEOL-8600 Superprobe microprobe	HW20_grain 3	HW-20_geochem.tab	PANGAEA	doi:10.1594/PANGAEA.886157	https://doi.org/10.1594/PANGAEA.886157	HW-20
HW20	Microprobe	JEOL-8600 Superprobe microprobe	HW20_grain 4	HW-20_geochem.tab	PANGAEA	doi:10.1594/PANGAEA.886157	https://doi.org/10.1594/PANGAEA.886157	HW-20
HW20	Microprobe	JEOL-8600 Superprobe microprobe	HW20_grain 5	HW-20_geochem.tab	PANGAEA	doi:10.1594/PANGAEA.886157	https://doi.org/10.1594/PANGAEA.886157	HW-20
HW20	Microprobe	JEOL-8600 Superprobe microprobe	HW20_grain 6	HW-20_geochem.tab	PANGAEA	doi:10.1594/PANGAEA.886157	https://doi.org/10.1594/PANGAEA.886157	HW-20
HW20	Microprobe	JEOL-8600 Superprobe microprobe	HW20_grain 7	HW-20_geochem.tab	PANGAEA	doi:10.1594/PANGAEA.886157	https://doi.org/10.1594/PANGAEA.886157	HW-20
HW20	Microprobe	JEOL-8600 Superprobe microprobe	HW20_grain 8	HW-20_geochem.tab	PANGAEA	doi:10.1594/PANGAEA.886157	https://doi.org/10.1594/PANGAEA.886157	HW-20
HW20	Microprobe	JEOL-8600 Superprobe microprobe	HW20_grain 9	HW-20_geochem.tab	PANGAEA	doi:10.1594/PANGAEA.886157	https://doi.org/10.1594/PANGAEA.886157	HW-20
HW20	Microprobe	JEOL-8600 Superprobe microprobe	HW20_grain 9	HW-20_geochem.tab	PANGAEA	doi:10.1594/PANGAEA.886157	https://doi.org/10.1594/PANGAEA.886157	HW-20
HW20	Microprobe	JEOL-8600 Superprobe microprobe	HW20_grain 10	HW-20_geochem.tab	PANGAEA	doi:10.1594/PANGAEA.886157	https://doi.org/10.1594/PANGAEA.886157	HW-20
HW20	Microprobe	JEOL-8600 Superprobe microprobe	HW20_grain 11	HW-20_geochem.tab	PANGAEA	doi:10.1594/PANGAEA.886157	https://doi.org/10.1594/PANGAEA.886157	HW-20
HW20	Microprobe	JEOL-8600 Superprobe microprobe	HW20_grain 12	HW-20_geochem.tab	PANGAEA	doi:10.1594/PANGAEA.886157	https://doi.org/10.1594/PANGAEA.886157	HW-20
HW20	Microprobe	JEOL-8600 Superprobe microprobe	HW20_grain 13	HW-20_geochem.tab	PANGAEA	doi:10.1594/PANGAEA.886157	https://doi.org/10.1594/PANGAEA.886157	HW-20
HW20	Microprobe	JEOL-8600 Superprobe microprobe	HW20_grain 14	HW-20_geochem.tab	PANGAEA	doi:10.1594/PANGAEA.886157	https://doi.org/10.1594/PANGAEA.886157	HW-20
HW20	Microprobe	JEOL-8600 Superprobe microprobe	HW20_grain 15	HW-20_geochem.tab	PANGAEA	doi:10.1594/PANGAEA.886157	https://doi.org/10.1594/PANGAEA.886157	HW-20
HW20	Microprobe	JEOL-8600 Superprobe microprobe	HW20_grain 16	HW-20_geochem.tab	PANGAEA	doi:10.1594/PANGAEA.886157	https://doi.org/10.1594/PANGAEA.886157	HW-20
HW20	Microprobe	JEOL-8600 Superprobe microprobe	HW20_grain 17	HW-20_geochem.tab	PANGAEA	doi:10.1594/PANGAEA.886157	https://doi.org/10.1594/PANGAEA.886157	HW-20
HW20	Microprobe	JEOL-8600 Superprobe microprobe	HW20_grain 18	HW-20_geochem.tab	PANGAEA	doi:10.1594/PANGAEA.886157	https://doi.org/10.1594/PANGAEA.886157	HW-20
HW20	Microprobe	JEOL-8600 Superprobe microprobe	HW20_grain 19	HW-20_geochem.tab	PANGAEA	doi:10.1594/PANGAEA.886157	https://doi.org/10.1594/PANGAEA.886157	HW-20
HW20	Microprobe	JEOL-8600 Superprobe microprobe	HW20_grain 20	HW-20_geochem.tab	PANGAEA	doi:10.1594/PANGAEA.886157	https://doi.org/10.1594/PANGAEA.886157	HW-20
HW22	Microprobe	JEOL-8600 Superprobe microprobe	HW22_grain 1	HW-22_geochem.tab	PANGAEA	doi:10.1594/PANGAEA.886164	https://doi.org/10.1594/PANGAEA.886164	HW-22
HW22	Microprobe	JEOL-8600 Superprobe microprobe	HW22_grain 2	HW-22_geochem.tab	PANGAEA	doi:10.1594/PANGAEA.886164	https://doi.org/10.1594/PANGAEA.886164	HW-22
HW22	Microprobe	JEOL-8600 Superprobe microprobe	HW22_grain 3	HW-22_geochem.tab	PANGAEA	doi:10.1594/PANGAEA.886164	https://doi.org/10.1594/PANGAEA.886164	HW-22
HW22	Microprobe	JEOL-8600 Superprobe microprobe	HW22_grain 4	HW-22_geochem.tab	PANGAEA	doi:10.1594/PANGAEA.886164	https://doi.org/10.1594/PANGAEA.886164	HW-22
HW22	Microprobe	JEOL-8600 Superprobe microprobe	HW22_grain 5	HW-22_geochem.tab	PANGAEA	doi:10.1594/PANGAEA.886164	https://doi.org/10.1594/PANGAEA.886164	HW-22
HW22	Microprobe	JEOL-8600 Superprobe microprobe	HW22_grain 6	HW-22_geochem.tab	PANGAEA	doi:10.1594/PANGAEA.886164	https://doi.org/10.1594/PANGAEA.886164	HW-22
HW22	Microprobe	JEOL-8600 Superprobe microprobe	HW22_grain 7	HW-22_geochem.tab	PANGAEA	doi:10.1594/PANGAEA.886164	https://doi.org/10.1594/PANGAEA.886164	HW-22
HW22	Microprobe	JEOL-8600 Superprobe microprobe	HW22_grain 8	HW-22_geochem.tab	PANGAEA	doi:10.1594/PANGAEA.886164	https://doi.org/10.1594/PANGAEA.886164	HW-22
HW22	Microprobe	JEOL-8600 Superprobe microprobe	HW22_grain 9	HW-22_geochem.tab	PANGAEA	doi:10.1594/PANGAEA.886164	https://doi.org/10.1594/PANGAEA.886164	HW-22
HW22	Microprobe	JEOL-8600 Superprobe microprobe	HW22_grain 10	HW-22_geochem.tab	PANGAEA	doi:10.1594/PANGAEA.886164	https://doi.org/10.1594/PANGAEA.886164	HW-22
HW22	Microprobe	JEOL-8600 Superprobe microprobe	HW22_grain 11	HW-22_geochem.tab	PANGAEA	doi:10.1594/PANGAEA.886164	https://doi.org/10.1594/PANGAEA.886164	HW-22
HW22	Microprobe	JEOL-8600 Superprobe microprobe	HW22_grain 12	HW-22_geochem.tab	PANGAEA	doi:10.1594/PANGAEA.886164	https://doi.org/10.1594/PANGAEA.886164	HW-22
HW22	Microprobe	JEOL-8600 Superprobe microprobe	HW22_grain 13	HW-22_geochem.tab	PANGAEA	doi:10.1594/PANGAEA.886164	https://doi.org/10.1594/PANGAEA.886164	HW-22
HW22	Microprobe	JEOL-8600 Superprobe microprobe	HW22_grain 14	HW-22_geochem.tab	PANGAEA	doi:10.1594/PANGAEA.886164	https://doi.org/10.1594/PANGAEA.886164	HW-22
HW22	Microprobe	JEOL-8600 Superprobe microprobe	HW22_grain 15	HW-22_geochem.tab	PANGAEA	doi:10.1594/PANGAEA.886164	https://doi.org/10.1594/PANGAEA.886164	HW-22
HW22	Microprobe	JEOL-8600 Superprobe microprobe	HW22_grain 16	HW-22_geochem.tab	PANGAEA	doi:10.1594/PANGAEA.886164	https://doi.org/10.1594/PANGAEA.886164	HW-22
HW22	Microprobe	JEOL-8600 Superprobe microprobe	HW22_grain 17	HW-22_geochem.tab	PANGAEA	doi:10.1594/PANGAEA.886164	https://doi.org/10.1594/PANGAEA.886164	HW-22
HW22	Microprobe	JEOL-8600 Superprobe microprobe	HW22_grain 18	HW-22_geochem.tab	PANGAEA	doi:10.1594/PANGAEA.886164	https://doi.org/10.1594/PANGAEA.886164	HW-22
HW22	Microprobe	JEOL-8600 Superprobe microprobe	HW22_grain 19	HW-22_geochem.tab	PANGAEA	doi:10.1594/PANGAEA.886164	https://doi.org/10.1594/PANGAEA.886164	HW-22
HW22	Microprobe	JEOL-8600 Superprobe microprobe	HW22_grain 20	HW-22_geochem.tab	PANGAEA	doi:10.1594/PANGAEA.886164	https://doi.org/10.1594/PANGAEA.886164	HW-22
HW25	Microprobe	JEOL-8600 Superprobe microprobe	HW25_grain 1	HW-25_geochem.tab	PANGAEA	doi:10.1594/PANGAEA.886158	https://doi.org/10.1594/PANGAEA.886158	HW-25
HW25	Microprobe	JEOL-8600 Superprobe microprobe	HW25_grain 2	HW-25_geochem.tab	PANGAEA	doi:10.1594/PANGAEA.886158	https://doi.org/10.1594/PANGAEA.886158	HW-25
HW25	Microprobe	JEOL-8600 Superprobe microprobe	HW25_grain 3	HW-25_geochem.tab	PANGAEA	doi:10.1594/PANGAEA.886158	https://doi.org/10.1594/PANGAEA.886158	HW-25
HW25	Microprobe	JEOL-8600 Superprobe microprobe	HW25_grain 4	HW-25_geochem.tab	PANGAEA	doi:10.1594/PANGAEA.886158	https://doi.org/10.1594/PANGAEA.886158	HW-25
HW25	Microprobe	JEOL-8600 Superprobe microprobe	HW25_grain 5	HW-25_geochem.tab	PANGAEA	doi:10.1594/PANGAEA.886158	https://doi.org/10.1594/PANGAEA.886158	HW-25
HW25	Microprobe	JEOL-8600 Superprobe microprobe	HW25_grain 6	HW-25_geochem.tab	PANGAEA	doi:10.1594/PANGAEA.886158	https://doi.org/10.1594/PANGAEA.886158	HW-25
HW25	Microprobe	JEOL-8600 Superprobe microprobe	HW25_grain 7	HW-25_geochem.tab	PANGAEA	doi:10.1594/PANGAEA.886158	https://doi.org/10.1594/PANGAEA.886158	HW-25
HW25	Microprobe	JEOL-8600 Superprobe microprobe	HW25_grain 8	HW-25_geochem.tab	PANGAEA	doi:10.1594/PANGAEA.886158	https://doi.org/10.1594/PANGAEA.886158	HW-25
HW25	Microprobe	JEOL-8600 Superprobe microprobe	HW25_grain 9	HW-25_geochem.tab	PANGAEA	doi:10.1594/PANGAEA.886158	https://doi.org/10.1594/PANGAEA.886158	HW-25
HW25	Microprobe	JEOL-8600 Superprobe microprobe	HW25_grain 10	HW-25_geochem.tab	PANGAEA	doi:10.1594/PANGAEA.886158	https://doi.org/10.1594/PANGAEA.886158	HW-25
HW25	Microprobe	JEOL-8600 Superprobe microprobe	HW25_grain 11	HW-25_geochem.tab	PANGAEA	doi:10.1594/PANGAEA.886158	https://doi.org/10.1594/PANGAEA.886158	HW-25
HW25	Microprobe	JEOL-8600 Superprobe microprobe	HW25_grain 12	HW-25_geochem.tab	PANGAEA	doi:10.1594/PANGAEA.886158	https://doi.org/10.1594/PANGAEA.886158	HW-25
HW25	Microprobe	JEOL-8600 Superprobe microprobe	HW25_grain 13	HW-25_geochem.tab	PANGAEA	doi:10.1594/PANGAEA.886158	https://doi.org/10.1594/PANGAEA.886158	HW-25
HW25	Microprobe	JEOL-8600 Superprobe microprobe	HW25_grain 14	HW-25_geochem.tab	PANGAEA	doi:10.1594/PANGAEA.886158	https://doi.org/10.1594/PANGAEA.886158	HW-25
HW25	Microprobe	JEOL-8600 Superprobe microprobe	HW25_grain 15	HW-25_geochem.tab	PANGAEA	doi:10.1594/PANGAEA.886158	https://doi.org/10.1594/PANGAEA.886158	HW-25
HW25	Microprobe	JEOL-8600 Superprobe microprobe	HW25_grain 16	HW-25_geochem.tab	PANGAEA	doi:10.1594/PANGAEA.886158	https://doi.org/10.1594/PANGAEA.886158	HW-25
HW25	Microprobe	JEOL-8600 Superprobe microprobe	HW25_grain 17	HW-25_geochem.tab	PANGAEA	doi:10.1594/PANGAEA.886158	https://doi.org/10.1594/PANGAEA.886158	HW-25
HW25	Microprobe	JEOL-8600 Superprobe microprobe	HW25_grain 17	HW-25_geochem.tab	PANGAEA	doi:10.1594/PANGAEA.886158	https://doi.org/10.1594/PANGAEA.886158	HW-25
HW25	Microprobe	JEOL-8600 Superprobe microprobe	HW25_grain 18	HW-25_geochem.tab	PANGAEA	doi:10.1594/PANGAEA.886158	https://doi.org/10.1594/PANGAEA.886158	HW-25
HW25	Microprobe	JEOL-8600 Superprobe microprobe	HW25_grain 19	HW-25_geochem.tab	PANGAEA	doi:10.1594/PANGAEA.886158	https://doi.org/10.1594/PANGAEA.886158	HW-25
HW25	Microprobe	JEOL-8600 Superprobe microprobe	HW25_grain 20	HW-25_geochem.tab	PANGAEA	doi:10.1594/PANGAEA.886158	https://doi.org/10.1594/PANGAEA.886158	HW-25
HW25	Microprobe	JEOL-8600 Superprobe microprobe	HW25_grain 21	HW-25_geochem.tab	PANGAEA	doi:10.1594/PANGAEA.886158	https://doi.org/10.1594/PANGAEA.886158	HW-25
HW27B	Microprobe	JEOL-8600 Superprobe microprobe	HW27B_grain 1	HW-27B_geochem.tab	PANGAEA	doi:10.1594/PANGAEA.886159	https://doi.org/10.1594/PANGAEA.886159	HW-27B
HW27B	Microprobe	JEOL-8600 Superprobe microprobe	HW27B_grain 2	HW-27B_geochem.tab	PANGAEA	doi:10.1594/PANGAEA.886159	https://doi.org/10.1594/PANGAEA.886159	HW-27B
HW27B	Microprobe	JEOL-8600 Superprobe microprobe	HW27B_grain 3	HW-27B_geochem.tab	PANGAEA	doi:10.1594/PANGAEA.886159	https://doi.org/10.1594/PANGAEA.886159	HW-27B
HW27B	Microprobe	JEOL-8600 Superprobe microprobe	HW27B_grain 4	HW-27B_geochem.tab	PANGAEA	doi:10.1594/PANGAEA.886159	https://doi.org/10.1594/PANGAEA.886159	HW-27B
HW27B	Microprobe	JEOL-8600 Superprobe microprobe	HW27B_grain 5	HW-27B_geochem.tab	PANGAEA	doi:10.1594/PANGAEA.886159	https://doi.org/10.1594/PANGAEA.886159	HW-27B
HW27B	Microprobe	JEOL-8600 Superprobe microprobe	HW27B_grain 6	HW-27B_geochem.tab	PANGAEA	doi:10.1594/PANGAEA.886159	https://doi.org/10.1594/PANGAEA.886159	HW-27B
HW27B	Microprobe	JEOL-8600 Superprobe microprobe	HW27B_grain 7	HW-27B_geochem.tab	PANGAEA	doi:10.1594/PANGAEA.886159	https://doi.org/10.1594/PANGAEA.886159	HW-27B
HW27B	Microprobe	JEOL-8600 Superprobe microprobe	HW27B_grain 8	HW-27B_geochem.tab	PANGAEA	doi:10.1594/PANGAEA.886159	https://doi.org/10.1594/PANGAEA.886159	HW-27B
HW27B	Microprobe	JEOL-8600 Superprobe microprobe	HW27B_grain 9	HW-27B_geochem.tab	PANGAEA	doi:10.1594/PANGAEA.886159	https://doi.org/10.1594/PANGAEA.886159	HW-27B
HW27B	Microprobe	JEOL-8600 Superprobe microprobe	HW27B_grain 10	HW-27B_geochem.tab	PANGAEA	doi:10.1594/PANGAEA.886159	https://doi.org/10.1594/PANGAEA.886159	HW-27B
HW27B	Microprobe	JEOL-8600 Superprobe microprobe	HW27B_grain 11	HW-27B_geochem.tab	PANGAEA	doi:10.1594/PANGAEA.886159	https://doi.org/10.1594/PANGAEA.886159	HW-27B
HW27B	Microprobe	JEOL-8600 Superprobe microprobe	HW27B_grain 12	HW-27B_geochem.tab	PANGAEA	doi:10.1594/PANGAEA.886159	https://doi.org/10.1594/PANGAEA.886159	HW-27B
HW27B	Microprobe	JEOL-8600 Superprobe microprobe	HW27B_grain 13	HW-27B_geochem.tab	PANGAEA	doi:10.1594/PANGAEA.886159	https://doi.org/10.1594/PANGAEA.886159	HW-27B
HW27B	Microprobe	JEOL-8600 Superprobe microprobe	HW27B_grain 14	HW-27B_geochem.tab	PANGAEA	doi:10.1594/PANGAEA.886159	https://doi.org/10.1594/PANGAEA.886159	HW-27B
HW27B	Microprobe	JEOL-8600 Superprobe microprobe	HW27B_grain 15	HW-27B_geochem.tab	PANGAEA	doi:10.1594/PANGAEA.886159	https://doi.org/10.1594/PANGAEA.886159	HW-27B
HW27B	Microprobe	JEOL-8600 Superprobe microprobe	HW27B_grain 16	HW-27B_geochem.tab	PANGAEA	doi:10.1594/PANGAEA.886159	https://doi.org/10.1594/PANGAEA.886159	HW-27B
HW27B	Microprobe	JEOL-8600 Superprobe microprobe	HW27B_grain 17	HW-27B_geochem.tab	PANGAEA	doi:10.1594/PANGAEA.886159	https://doi.org/10.1594/PANGAEA.886159	HW-27B
HW27B	Microprobe	JEOL-8600 Superprobe microprobe	HW27B_grain 18	HW-27B_geochem.tab	PANGAEA	doi:10.1594/PANGAEA.886159	https://doi.org/10.1594/PANGAEA.886159	HW-27B
HW27B	Microprobe	JEOL-8600 Superprobe microprobe	HW27B_grain 19	HW-27B_geochem.tab	PANGAEA	doi:10.1594/PANGAEA.886159	https://doi.org/10.1594/PANGAEA.886159	HW-27B
HW27B	Microprobe	JEOL-8600 Superprobe microprobe	HW27B_grain 20	HW-27B_geochem.tab	PANGAEA	doi:10.1594/PANGAEA.886159	https://doi.org/10.1594/PANGAEA.886159	HW-27B
