# Supplementary material for: A chemical, crystallographic and magnetic characterisation of individual iron-oxide grains in Hawaiian lavas
Source: Sci Data. 2018 Aug 14;5:180162. doi: 10.1038/sdata.2018.162 (PMC6091240; doi:10.1038/sdata.2018.162)
Supplement: Supplementary file 1 [file sdata2018162-isa1.zip › a_SEM_de_Groot.txt]

Sample Name	Protocol REF	Assay Name	Raw Data File	Comment[Data Repository]	Comment[Data Record Accession]	Comment[Data Record URI]	Factor Value[site]
HW3	Scanning Electron Microscopy	HW3_grain 1	HW-3_images.tab	PANGAEA	doi:10.1594/PANGAEA.886176	https://doi.org/10.1594/PANGAEA.886176	HW-3
HW3	Scanning Electron Microscopy	HW3_grain 2	HW-3_images.tab	PANGAEA	doi:10.1594/PANGAEA.886176	https://doi.org/10.1594/PANGAEA.886176	HW-3
HW3	Scanning Electron Microscopy	HW3_grain 3	HW-3_images.tab	PANGAEA	doi:10.1594/PANGAEA.886176	https://doi.org/10.1594/PANGAEA.886176	HW-3
HW3	Scanning Electron Microscopy	HW3_grain 4	HW-3_images.tab	PANGAEA	doi:10.1594/PANGAEA.886176	https://doi.org/10.1594/PANGAEA.886176	HW-3
HW5	Scanning Electron Microscopy	HW5_grain 1	HW-5_images.tab	PANGAEA	doi:10.1594/PANGAEA.886177	https://doi.org/10.1594/PANGAEA.886177	HW-5
HW5	Scanning Electron Microscopy	HW5_grain 2	HW-5_images.tab	PANGAEA	doi:10.1594/PANGAEA.886177	https://doi.org/10.1594/PANGAEA.886177	HW-5
HW5	Scanning Electron Microscopy	HW5_grain 4	HW-5_images.tab	PANGAEA	doi:10.1594/PANGAEA.886177	https://doi.org/10.1594/PANGAEA.886177	HW-5
HW5	Scanning Electron Microscopy	HW5_grain 5	HW-5_images.tab	PANGAEA	doi:10.1594/PANGAEA.886177	https://doi.org/10.1594/PANGAEA.886177	HW-5
HW5	Scanning Electron Microscopy	HW5_grain 6	HW-5_images.tab	PANGAEA	doi:10.1594/PANGAEA.886177	https://doi.org/10.1594/PANGAEA.886177	HW-5
HW6	Scanning Electron Microscopy	HW6_grain 1	HW-6_images.tab	PANGAEA	doi:10.1594/PANGAEA.886178	https://doi.org/10.1594/PANGAEA.886178	HW-6
HW6	Scanning Electron Microscopy	HW6_grain 2	HW-6_images.tab	PANGAEA	doi:10.1594/PANGAEA.886178	https://doi.org/10.1594/PANGAEA.886178	HW-6
HW6	Scanning Electron Microscopy	HW6_grain 3	HW-6_images.tab	PANGAEA	doi:10.1594/PANGAEA.886178	https://doi.org/10.1594/PANGAEA.886178	HW-6
HW6	Scanning Electron Microscopy	HW6_grain 4	HW-6_images.tab	PANGAEA	doi:10.1594/PANGAEA.886178	https://doi.org/10.1594/PANGAEA.886178	HW-6
HW6	Scanning Electron Microscopy	HW6_grain 5	HW-6_images.tab	PANGAEA	doi:10.1594/PANGAEA.886178	https://doi.org/10.1594/PANGAEA.886178	HW-6
HW6	Scanning Electron Microscopy	HW6_grain 6	HW-6_images.tab	PANGAEA	doi:10.1594/PANGAEA.886178	https://doi.org/10.1594/PANGAEA.886178	HW-6
HW7	Scanning Electron Microscopy	HW7_grain 1	HW-7_images.tab	PANGAEA	doi:10.1594/PANGAEA.886179	https://doi.org/10.1594/PANGAEA.886179	HW-7
HW7	Scanning Electron Microscopy	HW7_grain 3	HW-7_images.tab	PANGAEA	doi:10.1594/PANGAEA.886179	https://doi.org/10.1594/PANGAEA.886179	HW-7
HW7	Scanning Electron Microscopy	HW7_grain 4	HW-7_images.tab	PANGAEA	doi:10.1594/PANGAEA.886179	https://doi.org/10.1594/PANGAEA.886179	HW-7
HW7	Scanning Electron Microscopy	HW7_grain 6	HW-7_images.tab	PANGAEA	doi:10.1594/PANGAEA.886179	https://doi.org/10.1594/PANGAEA.886179	HW-7
HW11	Scanning Electron Microscopy	HW11_grain 1	HW-11_images.tab	PANGAEA	doi:10.1594/PANGAEA.886167	https://doi.org/10.1594/PANGAEA.886167	HW-11
HW11	Scanning Electron Microscopy	HW11_grain 2	HW-11_images.tab	PANGAEA	doi:10.1594/PANGAEA.886167	https://doi.org/10.1594/PANGAEA.886167	HW-11
HW11	Scanning Electron Microscopy	HW11_grain 3	HW-11_images.tab	PANGAEA	doi:10.1594/PANGAEA.886167	https://doi.org/10.1594/PANGAEA.886167	HW-11
HW11	Scanning Electron Microscopy	HW11_grain 4	HW-11_images.tab	PANGAEA	doi:10.1594/PANGAEA.886167	https://doi.org/10.1594/PANGAEA.886167	HW-11
HW11	Scanning Electron Microscopy	HW11_grain 5	HW-11_images.tab	PANGAEA	doi:10.1594/PANGAEA.886167	https://doi.org/10.1594/PANGAEA.886167	HW-11
HW11	Scanning Electron Microscopy	HW11_grain 6	HW-11_images.tab	PANGAEA	doi:10.1594/PANGAEA.886167	https://doi.org/10.1594/PANGAEA.886167	HW-11
HW13C	Scanning Electron Microscopy	HW13C_grain 1	HW-13C_images.tab	PANGAEA	doi:10.1594/PANGAEA.886168	https://doi.org/10.1594/PANGAEA.886168	HW-13C
HW13C	Scanning Electron Microscopy	HW13C_grain 2	HW-13C_images.tab	PANGAEA	doi:10.1594/PANGAEA.886168	https://doi.org/10.1594/PANGAEA.886168	HW-13C
HW13C	Scanning Electron Microscopy	HW13C_grain 3	HW-13C_images.tab	PANGAEA	doi:10.1594/PANGAEA.886168	https://doi.org/10.1594/PANGAEA.886168	HW-13C
HW13C	Scanning Electron Microscopy	HW13C_grain 4	HW-13C_images.tab	PANGAEA	doi:10.1594/PANGAEA.886168	https://doi.org/10.1594/PANGAEA.886168	HW-13C
HW13C	Scanning Electron Microscopy	HW13C_grain 5	HW-13C_images.tab	PANGAEA	doi:10.1594/PANGAEA.886168	https://doi.org/10.1594/PANGAEA.886168	HW-13C
HW13C	Scanning Electron Microscopy	HW13C_grain 6	HW-13C_images.tab	PANGAEA	doi:10.1594/PANGAEA.886168	https://doi.org/10.1594/PANGAEA.886168	HW-13C
HW14A	Scanning Electron Microscopy	HW14A_grain 1	HW-14A_images.tab	PANGAEA	doi:10.1594/PANGAEA.886169	https://doi.org/10.1594/PANGAEA.886169	HW-14A
HW14A	Scanning Electron Microscopy	HW14A_grain 2	HW-14A_images.tab	PANGAEA	doi:10.1594/PANGAEA.886169	https://doi.org/10.1594/PANGAEA.886169	HW-14A
HW14A	Scanning Electron Microscopy	HW14A_grain 4	HW-14A_images.tab	PANGAEA	doi:10.1594/PANGAEA.886169	https://doi.org/10.1594/PANGAEA.886169	HW-14A
HW14A	Scanning Electron Microscopy	HW14A_grain 5	HW-14A_images.tab	PANGAEA	doi:10.1594/PANGAEA.886169	https://doi.org/10.1594/PANGAEA.886169	HW-14A
HW14A	Scanning Electron Microscopy	HW14A_grain 6	HW-14A_images.tab	PANGAEA	doi:10.1594/PANGAEA.886169	https://doi.org/10.1594/PANGAEA.886169	HW-14A
HW20	Scanning Electron Microscopy	HW20_grain 1	HW-20_images.tab	PANGAEA	doi:10.1594/PANGAEA.886170	https://doi.org/10.1594/PANGAEA.886170	HW-20
HW20	Scanning Electron Microscopy	HW20_grain 2	HW-20_images.tab	PANGAEA	doi:10.1594/PANGAEA.886170	https://doi.org/10.1594/PANGAEA.886170	HW-20
HW20	Scanning Electron Microscopy	HW20_grain 3	HW-20_images.tab	PANGAEA	doi:10.1594/PANGAEA.886170	https://doi.org/10.1594/PANGAEA.886170	HW-20
HW20	Scanning Electron Microscopy	HW20_grain 4	HW-20_images.tab	PANGAEA	doi:10.1594/PANGAEA.886170	https://doi.org/10.1594/PANGAEA.886170	HW-20
HW22	Scanning Electron Microscopy	HW22_grain 1	HW-22_images.tab	PANGAEA	doi:10.1594/PANGAEA.886171	https://doi.org/10.1594/PANGAEA.886171	HW-22
HW22	Scanning Electron Microscopy	HW22_grain 2	HW-22_images.tab	PANGAEA	doi:10.1594/PANGAEA.886171	https://doi.org/10.1594/PANGAEA.886171	HW-22
HW22	Scanning Electron Microscopy	HW22_grain 4	HW-22_images.tab	PANGAEA	doi:10.1594/PANGAEA.886171	https://doi.org/10.1594/PANGAEA.886171	HW-22
HW22	Scanning Electron Microscopy	HW22_grain 5	HW-22_images.tab	PANGAEA	doi:10.1594/PANGAEA.886171	https://doi.org/10.1594/PANGAEA.886171	HW-22
HW25	Scanning Electron Microscopy	HW25_grain 2	HW-25_images.tab	PANGAEA	doi:10.1594/PANGAEA.886172	https://doi.org/10.1594/PANGAEA.886172	HW-25
HW25	Scanning Electron Microscopy	HW25_grain 3	HW-25_images.tab	PANGAEA	doi:10.1594/PANGAEA.886172	https://doi.org/10.1594/PANGAEA.886172	HW-25
HW25	Scanning Electron Microscopy	HW25_grain 4	HW-25_images.tab	PANGAEA	doi:10.1594/PANGAEA.886172	https://doi.org/10.1594/PANGAEA.886172	HW-25
HW25	Scanning Electron Microscopy	HW25_grain 5	HW-25_images.tab	PANGAEA	doi:10.1594/PANGAEA.886172	https://doi.org/10.1594/PANGAEA.886172	HW-25
HW27B	Scanning Electron Microscopy	HW27B_grain 1	HW-27B_images.tab	PANGAEA	doi:10.1594/PANGAEA.886175	https://doi.org/10.1594/PANGAEA.886175	HW-27B
HW27B	Scanning Electron Microscopy	HW27B_grain 2	HW-27B_images.tab	PANGAEA	doi:10.1594/PANGAEA.886175	https://doi.org/10.1594/PANGAEA.886175	HW-27B
HW27B	Scanning Electron Microscopy	HW27B_grain 4	HW-27B_images.tab	PANGAEA	doi:10.1594/PANGAEA.886175	https://doi.org/10.1594/PANGAEA.886175	HW-27B
HW27B	Scanning Electron Microscopy	HW27B_grain 5	HW-27B_images.tab	PANGAEA	doi:10.1594/PANGAEA.886175	https://doi.org/10.1594/PANGAEA.886175	HW-27B
HW27B	Scanning Electron Microscopy	HW27B_grain 6	HW-27B_images.tab	PANGAEA	doi:10.1594/PANGAEA.886175	https://doi.org/10.1594/PANGAEA.886175	HW-27B
