# Supplementary material for: A chemical, crystallographic and magnetic characterisation of individual iron-oxide grains in Hawaiian lavas
Source: Sci Data. 2018 Aug 14;5:180162. doi: 10.1038/sdata.2018.162 (PMC6091240; doi:10.1038/sdata.2018.162)
Supplement: Supplementary File 1 [file sdata2018162-s2.xlsx]

## Sheet: Sheet1
Site/sample	Grain	Protocol 1	Protocol 2	Protocol 3	Protocol 4	Protocol 5	Protocol 6	Protocol 7
HW3	1	optical microscope	MFM	thermal treatment	MFM	microprobe	SEM	EBSD
HW3	2	optical microscope	MFM	thermal treatment	MFM	microprobe	SEM	EBSD
HW3	3	optical microscope	MFM	thermal treatment	MFM	microprobe	SEM	EBSD
HW3	4	optical microscope	MFM	thermal treatment	MFM	microprobe	SEM	EBSD
HW3	5	optical microscope		thermal treatment		microprobe
HW3	6	optical microscope		thermal treatment		microprobe
HW3	7	optical microscope		thermal treatment		microprobe
HW3	8	optical microscope		thermal treatment		microprobe
HW3	9	optical microscope		thermal treatment		microprobe
HW3	10	optical microscope		thermal treatment		microprobe
HW3	11	optical microscope		thermal treatment		microprobe
HW3	12	optical microscope		thermal treatment		microprobe
HW3	13	optical microscope		thermal treatment		microprobe
HW3	14	optical microscope		thermal treatment		microprobe
HW3	15	optical microscope		thermal treatment		microprobe
HW3	16	optical microscope		thermal treatment		microprobe
HW3	17	optical microscope		thermal treatment		microprobe
HW3	18	optical microscope		thermal treatment		microprobe
HW3	19	optical microscope		thermal treatment		microprobe
HW3	20	optical microscope		thermal treatment		microprobe
HW3	21	optical microscope		thermal treatment		microprobe
HW3	22	optical microscope		thermal treatment		microprobe
HW5	1	optical microscope	MFM	thermal treatment	MFM	microprobe	SEM
HW5	2	optical microscope	MFM	thermal treatment	MFM	microprobe	SEM	EBSD
HW5	3	optical microscope		thermal treatment		microprobe
HW5	4	optical microscope	MFM	thermal treatment	MFM	microprobe	SEM	EBSD
HW5	5	optical microscope	MFM	thermal treatment	MFM	microprobe	SEM	EBSD
HW5	6	optical microscope	MFM	thermal treatment	MFM	microprobe	SEM	EBSD
HW5	7	optical microscope		thermal treatment		microprobe
HW5	8	optical microscope		thermal treatment		microprobe
HW5	9	optical microscope		thermal treatment		microprobe
HW5	10	optical microscope		thermal treatment		microprobe
HW5	11	optical microscope		thermal treatment		microprobe
HW5	12	optical microscope		thermal treatment		microprobe
HW5	13	optical microscope		thermal treatment		microprobe
HW5	14	optical microscope		thermal treatment		microprobe
HW5	15	optical microscope		thermal treatment		microprobe
HW5	16	optical microscope		thermal treatment		microprobe
HW5	17	optical microscope		thermal treatment		microprobe
HW5	18	optical microscope		thermal treatment		microprobe
HW5	19	optical microscope		thermal treatment		microprobe
HW5	20	optical microscope		thermal treatment		microprobe
HW6	1	optical microscope	MFM	thermal treatment	MFM	microprobe	SEM	EBSD
HW6	2	optical microscope	MFM	thermal treatment	MFM	microprobe	SEM	EBSD
HW6	3	optical microscope	MFM	thermal treatment	MFM	microprobe	SEM	EBSD
HW6	4	optical microscope	MFM	thermal treatment	MFM	microprobe	SEM	EBSD
HW6	5	optical microscope	MFM	thermal treatment	MFM	microprobe	SEM	EBSD
HW6	6	optical microscope	MFM	thermal treatment	MFM	microprobe	SEM	EBSD
HW6	7	optical microscope		thermal treatment		microprobe
HW6	8	optical microscope		thermal treatment		microprobe
HW6	9	optical microscope		thermal treatment		microprobe
HW6	10	optical microscope		thermal treatment		microprobe
HW6	11	optical microscope		thermal treatment		microprobe
HW6	12	optical microscope		thermal treatment		microprobe
HW6	13	optical microscope		thermal treatment		microprobe
HW6	14	optical microscope		thermal treatment		microprobe
HW6	15	optical microscope		thermal treatment		microprobe
HW6	16	optical microscope		thermal treatment		microprobe
HW6	17	optical microscope		thermal treatment		microprobe
HW6	18	optical microscope		thermal treatment		microprobe
HW6	19	optical microscope		thermal treatment		microprobe
HW6	20	optical microscope		thermal treatment		microprobe
HW7	1	optical microscope	MFM	thermal treatment	MFM	microprobe	SEM	EBSD
HW7	2	optical microscope		thermal treatment		microprobe
HW7	3	optical microscope	MFM	thermal treatment	MFM	microprobe	SEM	EBSD
HW7	4	optical microscope	MFM	thermal treatment	MFM	microprobe	SEM	EBSD
HW7	5	optical microscope		thermal treatment		microprobe
HW7	6	optical microscope	MFM	thermal treatment	MFM	microprobe	SEM	EBSD
HW7	7	optical microscope		thermal treatment		microprobe
HW7	8	optical microscope		thermal treatment		microprobe
HW7	9	optical microscope		thermal treatment		microprobe
HW7	10	optical microscope		thermal treatment		microprobe
HW7	11	optical microscope		thermal treatment		microprobe
HW7	12	optical microscope		thermal treatment		microprobe
HW7	13	optical microscope		thermal treatment		microprobe
HW7	14	optical microscope		thermal treatment		microprobe
HW7	15	optical microscope		thermal treatment		microprobe
HW7	16	optical microscope		thermal treatment		microprobe
HW7	17	optical microscope		thermal treatment		microprobe
HW7	18	optical microscope		thermal treatment		microprobe
HW7	19	optical microscope		thermal treatment		microprobe
HW7	20	optical microscope		thermal treatment		microprobe
HW11	1	optical microscope	MFM	thermal treatment	MFM	microprobe	SEM	EBSD
HW11	2	optical microscope	MFM	thermal treatment	MFM	microprobe	SEM	EBSD
HW11	3	optical microscope	MFM	thermal treatment	MFM	microprobe	SEM	EBSD
HW11	4	optical microscope	MFM	thermal treatment	MFM	microprobe	SEM	EBSD
HW11	5	optical microscope	MFM	thermal treatment	MFM	microprobe	SEM	EBSD
HW11	6	optical microscope	MFM	thermal treatment	MFM	microprobe	SEM	EBSD
HW11	7	optical microscope		thermal treatment		microprobe
HW11	8	optical microscope		thermal treatment		microprobe
HW11	9	optical microscope		thermal treatment		microprobe
HW11	10	optical microscope		thermal treatment		microprobe
HW11	11	optical microscope		thermal treatment		microprobe
HW11	12	optical microscope		thermal treatment		microprobe
HW11	13	optical microscope		thermal treatment		microprobe
HW11	14	optical microscope		thermal treatment		microprobe
HW11	15	optical microscope		thermal treatment		microprobe
HW11	16	optical microscope		thermal treatment		microprobe
HW11	17	optical microscope		thermal treatment		microprobe
HW11	18	optical microscope		thermal treatment		microprobe
HW11	19	optical microscope		thermal treatment		microprobe
HW11	20	optical microscope		thermal treatment		microprobe
HW13C	1	optical microscope	MFM	thermal treatment	MFM	microprobe	SEM	EBSD
HW13C	2	optical microscope	MFM	thermal treatment	MFM	microprobe	SEM	EBSD
HW13C	3	optical microscope	MFM	thermal treatment	MFM	microprobe	SEM	EBSD
HW13C	4	optical microscope	MFM	thermal treatment	MFM	microprobe	SEM	EBSD
HW13C	5	optical microscope	MFM	thermal treatment	MFM	microprobe	SEM	EBSD
HW13C	6	optical microscope	MFM	thermal treatment	MFM	microprobe	SEM	EBSD
HW13C	7	optical microscope		thermal treatment		microprobe
HW13C	8	optical microscope		thermal treatment		microprobe
HW13C	9	optical microscope		thermal treatment		microprobe
HW13C	10	optical microscope		thermal treatment		microprobe
HW13C	11	optical microscope		thermal treatment		microprobe
HW13C	12	optical microscope		thermal treatment		microprobe
HW13C	13	optical microscope		thermal treatment		microprobe
HW13C	14	optical microscope		thermal treatment		microprobe
HW13C	15	optical microscope		thermal treatment		microprobe
HW13C	16	optical microscope		thermal treatment		microprobe
HW13C	17	optical microscope		thermal treatment		microprobe
HW13C	18	optical microscope		thermal treatment		microprobe
HW13C	19	optical microscope		thermal treatment		microprobe
HW13C	20	optical microscope		thermal treatment		microprobe
HW14A	1	optical microscope	MFM	thermal treatment	MFM	microprobe	SEM	EBSD
HW14A	2	optical microscope	MFM	thermal treatment	MFM	microprobe	SEM	EBSD
HW14A	3	optical microscope		thermal treatment		microprobe
HW14A	4	optical microscope	MFM	thermal treatment	MFM	microprobe	SEM	EBSD
HW14A	5	optical microscope	MFM	thermal treatment	MFM	microprobe	SEM	EBSD
HW14A	6	optical microscope	MFM	thermal treatment	MFM	microprobe	SEM
HW14A	7	optical microscope		thermal treatment		microprobe
HW14A	8	optical microscope		thermal treatment		microprobe
HW14A	9	optical microscope		thermal treatment		microprobe
HW14A	10	optical microscope		thermal treatment		microprobe
HW14A	11	optical microscope		thermal treatment		microprobe
HW14A	12	optical microscope		thermal treatment		microprobe
HW14A	13	optical microscope		thermal treatment		microprobe
HW14A	14	optical microscope		thermal treatment		microprobe
HW14A	15	optical microscope		thermal treatment		microprobe
HW14A	16	optical microscope		thermal treatment		microprobe
HW14A	17	optical microscope		thermal treatment		microprobe
HW14A	18	optical microscope		thermal treatment		microprobe
HW14A	19	optical microscope		thermal treatment		microprobe
HW14A	20	optical microscope		thermal treatment		microprobe
HW14A	21	optical microscope		thermal treatment		microprobe
HW14A	22	optical microscope		thermal treatment		microprobe
HW20	1	optical microscope	MFM	thermal treatment	MFM	microprobe	SEM	EBSD
HW20	2	optical microscope	MFM	thermal treatment	MFM	microprobe	SEM	EBSD
HW20	3	optical microscope	MFM	thermal treatment	MFM	microprobe	SEM	EBSD
HW20	4	optical microscope	MFM	thermal treatment	MFM	microprobe	SEM	EBSD
HW20	5	optical microscope		thermal treatment		microprobe
HW20	6	optical microscope		thermal treatment		microprobe
HW20	7	optical microscope		thermal treatment		microprobe
HW20	8	optical microscope		thermal treatment		microprobe
HW20	9	optical microscope		thermal treatment		microprobe
HW20	9	optical microscope		thermal treatment		microprobe
HW20	10	optical microscope		thermal treatment		microprobe
HW20	11	optical microscope		thermal treatment		microprobe
HW20	12	optical microscope		thermal treatment		microprobe
HW20	13	optical microscope		thermal treatment		microprobe
HW20	14	optical microscope		thermal treatment		microprobe
HW20	15	optical microscope		thermal treatment		microprobe
HW20	16	optical microscope		thermal treatment		microprobe
HW20	17	optical microscope		thermal treatment		microprobe
HW20	18	optical microscope		thermal treatment		microprobe
HW20	19	optical microscope		thermal treatment		microprobe
HW20	20	optical microscope		thermal treatment		microprobe
HW22	1	optical microscope	MFM	thermal treatment	MFM	microprobe	SEM	EBSD
HW22	2	optical microscope	MFM	thermal treatment	MFM	microprobe	SEM	EBSD
HW22	3	optical microscope		thermal treatment		microprobe
HW22	4	optical microscope	MFM	thermal treatment	MFM	microprobe	SEM	EBSD
HW22	5	optical microscope	MFM	thermal treatment	MFM	microprobe	SEM	EBSD
HW22	6	optical microscope	MFM	thermal treatment	MFM	microprobe
HW22	7	optical microscope		thermal treatment		microprobe
HW22	8	optical microscope		thermal treatment		microprobe
HW22	9	optical microscope		thermal treatment		microprobe
HW22	10	optical microscope		thermal treatment		microprobe
HW22	11	optical microscope		thermal treatment		microprobe
HW22	12	optical microscope		thermal treatment		microprobe
HW22	13	optical microscope		thermal treatment		microprobe
HW22	14	optical microscope		thermal treatment		microprobe
HW22	15	optical microscope		thermal treatment		microprobe
HW22	16	optical microscope		thermal treatment		microprobe
HW22	17	optical microscope		thermal treatment		microprobe
HW22	18	optical microscope		thermal treatment		microprobe
HW22	19	optical microscope		thermal treatment		microprobe
HW22	20	optical microscope		thermal treatment		microprobe
HW25	1	optical microscope	MFM	thermal treatment	MFM	microprobe
HW25	2	optical microscope	MFM	thermal treatment	MFM	microprobe	SEM	EBSD
HW25	3	optical microscope	MFM	thermal treatment	MFM	microprobe	SEM	EBSD
HW25	4	optical microscope	MFM	thermal treatment	MFM	microprobe	SEM	EBSD
HW25	5	optical microscope	MFM	thermal treatment	MFM	microprobe	SEM	EBSD
HW25	6	optical microscope		thermal treatment		microprobe
HW25	7	optical microscope		thermal treatment		microprobe
HW25	8	optical microscope		thermal treatment		microprobe
HW25	9	optical microscope		thermal treatment		microprobe
HW25	10	optical microscope		thermal treatment		microprobe
HW25	11	optical microscope		thermal treatment		microprobe
HW25	12	optical microscope		thermal treatment		microprobe
HW25	13	optical microscope		thermal treatment		microprobe
HW25	14	optical microscope		thermal treatment		microprobe
HW25	15	optical microscope		thermal treatment		microprobe
HW25	16	optical microscope		thermal treatment		microprobe
HW25	17	optical microscope		thermal treatment		microprobe
HW25	17	optical microscope		thermal treatment		microprobe
HW25	18	optical microscope		thermal treatment		microprobe
HW25	19	optical microscope		thermal treatment		microprobe
HW25	20	optical microscope		thermal treatment		microprobe
HW25	21	optical microscope		thermal treatment		microprobe
HW27B	1	optical microscope	MFM	thermal treatment	MFM	microprobe	SEM
HW27B	2	optical microscope	MFM	thermal treatment	MFM	microprobe	SEM
HW27B	3	optical microscope		thermal treatment		microprobe
HW27B	4	optical microscope	MFM	thermal treatment	MFM	microprobe	SEM
HW27B	5	optical microscope	MFM	thermal treatment	MFM	microprobe	SEM	EBSD
HW27B	6	optical microscope	MFM	thermal treatment	MFM	microprobe	SEM
HW27B	7	optical microscope		thermal treatment		microprobe
HW27B	8	optical microscope		thermal treatment		microprobe
HW27B	9	optical microscope		thermal treatment		microprobe
HW27B	10	optical microscope		thermal treatment		microprobe
HW27B	11	optical microscope		thermal treatment		microprobe
HW27B	12	optical microscope		thermal treatment		microprobe
HW27B	13	optical microscope		thermal treatment		microprobe
HW27B	14	optical microscope		thermal treatment		microprobe
HW27B	15	optical microscope		thermal treatment		microprobe
HW27B	16	optical microscope		thermal treatment		microprobe
HW27B	17	optical microscope		thermal treatment		microprobe
HW27B	18	optical microscope		thermal treatment		microprobe
HW27B	19	optical microscope		thermal treatment		microprobe
HW27B	20	optical microscope		thermal treatment		microprobe
